# Supplementary material for: A worldwide systematic review and meta-analysis of bacteria related to antibiotic-associated diarrhea in hospitalized patients
Source: PLoS One. 2021 Dec 8;16(12):e0260667. doi: 10.1371/journal.pone.0260667 (PMC8654158; doi:10.1371/journal.pone.0260667)
Supplement: S1 File — (XLSX) [file pone.0260667.s001.xlsx]

## Sheet: Sheet1
Table 1. The characteristics of the studies.
Study	Published year	Sampling year	Country	Detection method	AAD No.	Isolate No. (culturing )				Isolate No. (toxin detection)				Antibiotic resistance (No.)*			Reference
						C. difficile	C. perfringens	K. oxytoca	S. aureus	C. difficile	C. perfringens	K. oxytoca	S. aureus	C. difficile	K. oxytoca	S. aureus
Abrahao et al.	2001	1998	Germany	ELISA, Culture	156					10	10						[40]
Ackermann et al.	2005	2002-2003	Germany	EIA, Culture, PCR	89	39	5	25		26				FUS(0), LZD(1), MTZ(0), TET(10), VAN(0)		OXA(0)	[37]
Alikhani et al.	2016	2011-2013	Iran	Culture, PCR	331				57				40		AMK(1), AMP(32), AMX(34), ETP(1), IPM(3), MEM(4), TIC(22)		[41]
Alinejad et al.	2015	2013-2014	Iran	EIA	37					8							[42]
Al-Tawfiq et al.	2010	2007-2008	Saudi Arabia	ELISA	913					42							[43]
Asha et al.-1	2002		UK	ELISA, Culture, PCR	200		74			32	16						[44]
Asha et al.-2	2006	2001-2002	UK	ELISA, Culture, PCR	735			10		591	155	8				MET(10)	[17]
Azimirad et al.	2019	2011-2017	Iran	ELISA, Culture, PCR	303		68										[38]
Balassiano et al.	2010	2006-2009	Brazil	ELISA, Culture, PCR	218					43							[45]
Bishara et al.	2008	1999-2000	Israel	EIA	217					52							[46]
Cancado et al.	2018	2011-2015	Brazil	EIA, Culture, PCR	154	44				34							[47]
Chaudhry et al.	2008	2001-2005	India	ELISA, Culture, PCR	524		1			37				CHL(0), CLI(0), ERY(0), MTZ(0), PEN(0), TET(10), VAN(0)			[48]
Dai et al.	2020	2014-2016	China	ELFA, Culture, PCR	122	55				38				CLI(34), ERY(48), LVX(8), MTZ(0), RIF(7), TGC(0), VAN(0)			[49]
Djebbar et al.	2018	2013-2015	Algeria	Culture, PCR	159	11				7				AMK(0), CIP(11), CLI(2), ERY(2), MTZ(0), MXF(0), VAN(0)			[50]
Elseviers et al.	2015		Belgium	Culture	71	4											[51]
Ergen et al.	2009	2004-2005	Turkey	EIA, Culture, PCR	44	19								CIP(19), CLI(0), ERY(0), MTZ(0), MXF(0), TET(0), VAN(0)			[52]
Farshad et al.	2013	2012	Iran	EIA, Culture	122	9											[53]
Ferreira et al.	2003	2000-2001	Brazil	Culture, PCR	18	5											[54]
Haran et al.-1	2014	2012-2013	USA	EIA	45					2							[55]
Haran et al.-2	2016	2013	USA	ELISA	275					52							[56]
Hassan et al.	2012	2008	Malaysia	EIA	105					24							[57]
Heimesaat et al.	2005	2003	Germany	ELISA, Culture, PCR	693	83	147			79	1						[58]
Hogenauer et al.	2006	2001-2004	Austria	Culture	6				5								[21]
Ingle et al.	2013	2009-2010	India	ELFA	150					12							[59]
Kim et al.	2017		Korea	EIA, PCR	135					26	14						[60]
Kumar et al.	2014		India	EIA, Culture	273	3				9							[61]
Lee et al.	2012	2009-2010	Taiwan	EIA, Culture	80					8							[62]
Legaria et al.	2003	2000-2001	Argentina	EIA, Culture	87	32											[63]
Li et al.	2016	2008-2010	China	ELFA, Culture	470					93							[64]
Lv et al.	2014	2008-2010	China	ELFA	130					45							[65]
Maestri et al.	2020	2017-2019	Brazil	EIA, PCR	351					62							[66]
Mane et al.-1	2021	2017-2019	India	Culture, ELISA	222	20				70							[67]
Mane et al.-2	2020		India	PCR	222					18							[68]
Martirosian et al.	2005	2001-2002	Poland	ELISA, Culture, PCR	56	18				12				CLI(4), ERY(4)			[69]
Mirzaei et al.	2018		Iran	Culture, PCR	100	8				2							[70]
Naaber et al.	2011		Norway	Culture, PCR	74	42				59							[71]
Naqvi et al.	2012	2002-2009	Pakistan	Culture	473	191											[72]
Pinto et al.	2003		Brazil	Culture	210	14				16							[73]
Pituch et al.	2007	2004-2005	Poland	EIA, Culture, PCR	52					39	21						[74]
Plaza-Garrido et al.	2016	2011-2012	Chile	Culture, PCR	392	81											[75]
Rodriguez-Varon et al.	2017	2014-2015	Colombia	PCR	43					6				VAN(0)			[76]
Sachu et al.	2018	2014-2017	India	ELFA	660					64							[77]
Sadeghifard et al.	2010	2002-2006	Iran	Culture	942	57								CFP(10), CHL(0), CIP(37), CLI(49), CRO(0), CST(57), FEP(11), GEN(57), KAN(57), MTZ(5), TET(17), VAN(0)			[78]
Secco et al.	2014	2009-2010	Brazil	ELISA, Culture, PCR	74	3				3				CIP(4), LVX(4), MTZ(0), MXF(1), VAN(0)			[79]
Shaheen et al.	2007		Egypt	EIA, Culture, PCR	150					36	18						[80]
Song et al.	2008	2005	Korea	ELISA, Culture	38	4		1		5							[81]
Spadao et al.	2014	2007-2011	Brazil	Culture	64					9							[82]
Vaishnavi et al.	2005	2000-2002	India	ELISA, RPLA, Culture	239	47	23										[83]
Wistrom et al.	2001	1995-1996	Sweden	ELISA	83					46							[84]
Wong et al.	2017	2014-2015	UK	EIA	32					2							[85]
Yilmaz et al.	2012	2006	Turkey	ELISA, Culture	21					6			11				[86]
Zarandi et al.	2017	2014-2015	Iran	ELISA, Culture, PCR	233	49				25							[87]
Zhao et al.	2020	2011-2014	China	PCR	197					84							[88]
Zhou et al.	2014	2012-2013	China	EIA, Culture, PCR	206	63											[89]
Zollner-Schwetz et al.	2008	2006-2008	Austria	Culture	107				4								[90]
Zumbado-Salas et al.	2008		Costa Rica	EIA, Culture, PCR	104	35				31							[91]
Abbreviations: AAD: antibiotic-associated diarrhea, AMK: Amikacin, AMP: Ampicillin, AMX: Amoxicillin, CFP: Cefoperazone, CHL: Chloramphenicol, CIP: Ciprofloxacin, CLI: Clindamycin, CRO: Ceftriaxone, CST: Colistin, ERY: Erythromycin , ETP: Ertapenem, FEP: Cefepime, FUS: Fusidic acid, GEN: Gentamicin, IPM: Imipenem, KAN: Kanamycin, LZD: Linezolid, LVX: Levofloxacin, MEM: Meropenem, MET: Methicillin…
*: No study reported antibiotic resistance of C. perfringens
Note: If a study had tested previously confirmed isolates by another method, only previously confirmed isolates (that were contributed to the the prevalence in whole AAD populations) were reported here.
